# Supplementary material for: EBV-Derived miR-BART20-3p Influences Proliferation and Migration in EBV-Positive Gastric Cancer Models by Suppressing PPARα
Source: Microorganisms. 2025 Jun 28;13(7):1514. doi: 10.3390/microorganisms13071514 (PMC12298216; doi:10.3390/microorganisms13071514)
Supplement: Supplementary file 1 [file microorganisms-13-01514-s001.zip]

Archive with 1 entries (1 files):
- microorganisms-3694643-supplementary.pdf
